# Supplementary material for: Origin of New Lineages by Recombination and Mutation in Avian Infectious Bronchitis Virus from South America
Source: Viruses. 2022 Sep 21;14(10):2095. doi: 10.3390/v14102095 (PMC9609748; doi:10.3390/v14102095)
Supplement: Supplementary file 1 [file viruses-14-02095-s001.zip]

Archive with 1 entries (1 files):
- viruses-1862224-supplementary.pdf
